# Supplementary material for: Endosymbiotic Fungal Diversity and Dynamics of the Brown Planthopper across Developmental Stages, Tissues, and Sexes Revealed Using Circular Consensus Sequencing
Source: Insects. 2024 Jan 29;15(2):87. doi: 10.3390/insects15020087 (PMC10889434; doi:10.3390/insects15020087)
Supplement: Supplementary file 1 [file insects-15-00087-s001.zip]

Archive with 1 entries (1 files):
- insects-2713573-supplementary.pdf
